# Supplementary material for: Dendrochronological Analysis of Pinus pinea in Central Chile and South Spain for Sustainable Forest Management
Source: Biology (Basel). 2024 Aug 17;13(8):628. doi: 10.3390/biology13080628 (PMC11352134; doi:10.3390/biology13080628)
Supplement: Supplementary file 1 [file biology-13-00628-s001.zip]

Archive with 1 entries (1 files):
- biology-3123804-supplementary.pdf
